# Supplementary material for: Nutrition-Related and Self-Rated Health Outcomes Among Lottery-Assigned Residents and Individuals Waitlisted for Subsidized Rental Units in Chinatown, Boston, MA
Source: Nutrients. 2026 Mar 10;18(6):878. doi: 10.3390/nu18060878 (PMC13029076; doi:10.3390/nu18060878)
Supplement: Supplementary file 1 [file nutrients-18-00878-s001.zip]

Archive with 1 entries (1 files):
- nutrients-4156227-supplementary.pdf
